# Supplementary material for: Genetic and Lifestyle-Related Factors Influencing Serum Hyper-Propionylcarnitine Concentrations and Their Association with Metabolic Syndrome and Cardiovascular Disease Risk
Source: Int J Mol Sci. 2023 Oct 31;24(21):15810. doi: 10.3390/ijms242115810 (PMC10647558; doi:10.3390/ijms242115810)
Supplement: Supplementary file 1 [file ijms-24-15810-s001.zip]

Archive with 1 entries (1 files):
- ijms-2661252-supplementary.pdf
